# Supplementary material for: Screening Metal–Organic Frameworks for Separation of Binary Solvent Mixtures by Compact NMR Relaxometry
Source: Molecules. 2021 Jun 8;26(12):3481. doi: 10.3390/molecules26123481 (PMC8228364; doi:10.3390/molecules26123481)
Supplement: Supplementary file 1 [file molecules-26-03481-s001.zip]

Archive with 1 entries (1 files):
- molecules-1232421-SI.pdf
